# Supplementary material for: Femtosecond Laser-Induced Nano-Joining of Volatile Tellurium Nanotube Memristor
Source: Nanomaterials (Basel). 2023 Feb 21;13(5):789. doi: 10.3390/nano13050789 (PMC10005240; doi:10.3390/nano13050789)
Supplement: Supplementary file 1 [file nanomaterials-13-00789-s001.zip]

Archive with 1 entries (1 files):
- nanomaterials-2195800-supplementary.pdf
